# Supplementary material for: Differentially expressed long non-coding RNAs and mRNAs of cadmium exposure on learning disability of offspring rats
Source: Eur J Med Res. 2024 Jan 29;29:82. doi: 10.1186/s40001-024-01663-4 (PMC10823636; doi:10.1186/s40001-024-01663-4)
Supplement: Supplementary file 2 — Additional file 2. Gene list of this Sankey diagram. [file 40001_2024_1663_MOESM2_ESM.xls]

## Sheet: Sheet1
mRNA	LncRNA	TFs
Cpa1	gi|672032535	Oct-1
Cpa1	gi|672032535	COMP1
Cpa1	gi|672032535	FOXJ2
Cpa1	uc.447
Cpa1	gi|672048769	Oct-1
Cpa1	gi|672048769	COMP1
Cpa1	gi|672048769	AP-1
Cpa1	gi|672048769	HNF-4
Cpa1	gi|672048769	Oct-1
Cpa1	gi|672048769	c-Rel
Cpa1	gi|672048769	Evi-1
Cpa1	NONRATT015986	HNF-1
Cpa1	NONRATT015986	Brn-2
Cpa1	NONRATT015986	Oct-1
Cpa1	NONRATT015986	COMP1
Cpa1	NONRATT015986	COMP1
Cpa1	NONRATT015986	FOXD3
Cpa1	NONRATT015986	Oct-1
Cpa1	NONRATT015986	Poly A downstream element
Cpa1	NONRATT027328	AP-1
Cpa1	NONRATT027328	Oct-1
Cpa1	NONRATT027328	Pax-4
Cpa1	NONRATT022126	Pax-6
Cpa1	NONRATT022126	Oct-1
Cpa1	gi|672015918	FOXD3
Cpa1	gi|672015918	Nkx2-5
Cpa1	gi|672015918	HNF-4
Cpa1	gi|672015918	Oct-1
Cpa1	gi|672015918	FOXJ2
Cpa1	gi|672015918	HLF
Cpa1	gi|672015918	Pax-6
Cpa1	gi|672015918	CDP CR1
Cpa1	gi|672027113	AP-1
Cpa1	gi|672027113	Oct-1
Cpa1	gi|672027113	Nkx2-5
Cpa1	gi|672027113	SOX-9
Cpa1	gi|672027113	Evi-1
Cpa1	gi|672027113	COMP1
Cpa1	gi|672027113	v-Myb
Cpa1	gi|672071577	Evi-1
Cpa1	gi|672071577	Oct-1
Cpa1	gi|672071577	Elk-1
Cpa1	NONRATT016007
Cpa1	NONRATT028784	COMP1
Cpa1	NONRATT028784	Oct-1
Cpa1	NONRATT028784	HNF-4
Prss1	uc.447
Prss1	gi|672015918	FOXD3
Prss1	gi|672015918	Nkx2-5
Prss1	gi|672015918	HNF-4
Prss1	gi|672015918	Oct-1
Prss1	gi|672015918	FOXJ2
Prss1	gi|672015918	HLF
Prss1	gi|672015918	Pax-6
Prss1	gi|672015918	CDP CR1
Prss1	NONRATT016007
Prss1	NONRATT022126	Pax-6
Prss1	NONRATT022126	Oct-1
